# Supplementary material for: Purely Off-Clamp Sutureless Robotic Partial Nephrectomy for Novice Robotic Surgeons: A Multi-Institutional Propensity Score-Matched Analysis
Source: J Clin Med. 2024 Jun 18;13(12):3553. doi: 10.3390/jcm13123553 (PMC11204664; doi:10.3390/jcm13123553)
Supplement: Supplementary file 1 [file jcm-13-03553-s001.zip]

Archive with 1 entries (1 files):
- jcm-3051726-supplementary.pdf
